# Supplementary material for: Generation and evaluation of an indicator of the health system’s performance in maternal and reproductive health in Colombia: An ecological study
Source: PLoS One. 2017 Aug 30;12(8):e0180857. doi: 10.1371/journal.pone.0180857 (PMC5576674; doi:10.1371/journal.pone.0180857)
Supplement: S1 Appendix — (XLSX) [file pone.0180857.s001.xlsx]

## Sheet: Hoja1
codigo_dpto	Dpto	partoins	usoactualma	contributivo	subsidiado	noafiliado	nocp	infocomp	atpartoprof	nocostocp	nocostoparto	nocostopp	parteraotro	embadole	mededucmef	noempleo	tgf	indigena	gitano	raizal	palenquero	negroafro	intergenesico	gini	idh	nbidep	rural	itd	hospitales
91	Amazonas	68.8	53.5	13.3	71	11.4	8.3	70.9	69.7	2.5	1.9	3.8	28.7	35.4	6.5	33.7	3.7	72	0	0	0	0.6	34.1		0.768	30.8276	0.623638	47.1
5	Antioquia	96.7	76	48.1	38.3	10.5	2.5	87.4	96	1.3	1.5	0.7	4	19.8	10	38.7	1.8	1.4	0.1	0.1	0	11.3	52.4	0.537	0.849	15.8972	0.224991	71.7
81	Arauca	96	74.1	20.9	64.3	11.3	3.1	60.1	96.5	0.4	0.7	0.4	2.7	23.5	8.7	31	2.4	0.5	0	0	0	1.3	47.7		0.804	32.0082	0.379169	71.4
8	Atlántico	98.7	65.1	37.3	41.5	17.6	1.9	75	98.9	2.4	1.6	1.8	1	17.2	10.2	38	2.5	1	0	0	0.5	19.4	47.4	0.467	0.835	23.8158	0.0453253	77.9
11	Bogotá	99.5	75.7	66.8	21.1	8.9	1.9	87	99.5	0.4	0.6	0.4	0.3	17.5	10.5	25	1.9	0.8	0.1	0.1	0	1.1	61.4	0.522	0.904	9.16043	0.00215405	78.2
13	Bolívar	96.9	67.2	27.7	53.2	14.9	3.7	76.5	97	2.7	4.3	2	2.8	21.3	10.1	38.2	2.4	3	0.1	0	0.5	27.8	44.2	0.5	0.823	40.2567	0.234166	67.9
15	Boyacá	97.4	76.8	34	58.8	4.5	1.3	76.7	97.2	0	0	0	2.8	15.8	8.7	35.3	2.3	0.6	0.1	0	0	2.4	61.1	0.538	0.842	14.0967	0.452156	80.3
17	Caldas	97.4	80.7	37	50.2	8.7	1	83.9	97	1.2	1.2	0	2.2	17.7	9.4	34.2	1.6	4.3	0	0	0	0.3	52.4	0.528	0.828	13.2867	0.292407	81.7
18	Caquetá	87.7	70.4	19.8	60	16.3	6.7	69	85.4	4.4	3.3	4.4	12.9	18.2	7.8	32.9	2.7	8.4	0	0	0	2.8	51.7	0.459	0.752	33.4758	0.420889	67
85	Casanare	95.3	74.5	26.1	59.6	10.8	3.9	82.4	95.3	0.7	0.7	1.2	3.5	25.5	8.2	30.2	2.2	0.5	0.1	0	0	1	48.4		0.867	26.1558	0.276128	64
19	Cauca	78	68.2	19.9	66.1	11.3	5.3	79.8	77.7	1.4	0.6	0.4	20.7	23.7	7.9	30.9	2.3	28.8	0	0	0	19.4	43.9	0.554	0.782	24.271	0.607869	65.2
20	Cesar	96.1	67.3	25	51.4	19.6	3.5	80.4	95.3	0.8	0.8	0.4	4.4	26.7	8.9	40.2	2.8	3.3	0	0	0	10	39	0.506	0.81	35.7967	0.267761	51.4
27	Chocó	74.4	61.8	11.2	74.4	11.6	13.2	63.9	74.2	2.6	1.6	0.6	24.8	29.4	7.5	33.5	3.3	1	0	0	0.2	89	33	0.567	0.731	81.9411	0.510628	49.2
23	Córdoba	93.5	65.5	16.5	59.6	20.6	7.9	70.8	92.1	7	7.4	4	7.6	17.7	8.3	46.6	2.3	17.1	0	0.1	0	5.6	35.5	0.556	0.798	42.6805	0.477755	70.9
25	Cundinamarca	97.6	77.3	44.1	46.4	6.7	1.6	81.2	97.6	0.5	1.5	0.4	2.4	23.8	8.8	28.2	2.2	1.2	0	0	0.1	2.6	42.5	0.458	0.837	15.4219	0.337928	78.2
94	Guainía	75.1	60.5	18.2	70.4	5.3	15.2	76.4	74.4	0.2	0.9	1	25.4	33.8	5.9	32.4	3.1	57.2	0	0	0	1.8	44.8		0.768	45.6564	0.690878	53.7
95	Guaviare	95.7	79.4	26.3	64.7	6.2	2	62	95.1	3.7	3.7	2.2	4.8	23.3	8.4	32.7	2.3	2	0	0	0	5.3	55.8		0.768	34.0163	0.43664	40.1
41	Huila	96.8	69.7	24.9	62.1	9.2	1.9	87	95.6	1.1	0.5	0.7	4.3	19.3	8.2	31.6	2.5	3.8	0	0	0	1.8	44.9	0.555	0.807	21.8019	0.401269	66.4
44	La Guajira	83.5	57.6	18	62.6	18	11.5	79.4	79.6	2.8	3.2	3	20.2	25.8	8.4	44.6	4.1	30.8	0.1	0	0.1	11.3	30.4	0.567	0.691	40.4696	0.454013	57.2
47	Magdalena	94.4	64.5	27.1	48.8	22	3.8	70.2	94.4	1.5	3.2	2.3	5.4	20.4	9	40.8	3.1	1.1	0	0	0	20.6	35	0.533	0.785	40.0785	0.280531	69.5
50	Meta	96.5	73.9	34.5	44.7	15.9	2.2	73.5	96	2.2	2.2	0.4	3.7	23.1	8.8	33.6	2.3	2.1	0.1	0	0	4.4	53.4	0.492	0.822	20.4053	0.250799	66.8
52	Nariño	89.5	76.6	17.3	68.8	11.2	4.2	83.2	87.7	1.2	0.8	0.4	11.7	21.8	7.7	34.9	2.2	14.1	0.1	0	0	21.6	46.5	0.501	0.773	26.0853	0.518409	76.8
54	Norte de Santander	94.6	70.4	26.9	51.4	18	2.1	77.4	93.5	0.3	0.7	0	6.5	17.1	8.3	35.4	2.4	1	0.2	0	0	2.3	41.9	0.498	0.796	22.4921	0.222553	77.7
86	Putumayo	85	75.2	15.9	68.2	11.7	4.7	70.5	83.1	0.5	0.4	0.8	16.7	32	7.1	33.8	2.5	18.6	0.1	0	0	6	48.9		0.759	26.5387	0.529233	51.5
63	Quindío	98.9	81.1	38.2	49.1	8.9	1.5	89.1	98.5	0.3	0.3	0.3	1.5	14.6	10	41.8	1.7	0.8	0.1	0	0	1.1	58.8	0.532	0.832	15.2816	0.126877	78.3
66	Risaralda	98.3	77.7	40.4	45.1	12.1	2.4	88.5	97.7	1.1	0.7	1	2.4	20	8.7	34.6	1.7	0.5	0	0	0	1.2	50.9	0.478	0.839	13.0629	0.222632	78.4
88	San Andrés y Providencia	99.7	66	52.8	38	7.1	1.2	78.5	99.4	0.4	1	0.7	0.2	19.1	10.5	24.5	2.1	0.8	0.2	42.6	0.1	15.7	49.6		0.834	50.8319	0.281961	64
68	Santander	96.7	75.6	39.8	45.9	9.7	3.2	78.9	96.8	0.9	0.9	1.1	2.8	16.1	9.1	33.9	2.1	0.3	0.1	0	0	2.7	46.6	0.501	0.879	13.5443	0.254256	84
70	Sucre	95.4	65	16.4	61.3	17.7	3.2	70.2	94.4	6.5	5.6	3.3	5.5	19.7	8.7	40.8	2.5	10.8	0.1	0	0	10	39.4	0.51	0.775	46.6028	0.342244	65.3
73	Tolima	92.9	70.1	31.4	52.9	12.1	3.3	80.2	92.1	0.2	0.5	0.2	7.8	18.7	8.6	35.3	2.4	2.9	0.1	0	0	1.4	45.1	0.531	0.804	19.6824	0.325068	68.2
76	Valle	97.2	75.5	48.7	34.6	14.4	1.4	86.5	96.2	1.3	1.7	1	3.5	18.3	10.1	31.6	1.7	2.5	0	0	0	23.6	55.6	0.505	0.861	14.0629	0.12938	73.1
97	Vaupés	71.9	47.3	22.1	65.9	5.2	21.8	65.4	71.4	0.4	0.4	0.9	23.6	22.3	7.7	27	3.8	74.5	0	0	0	1	35.7		0.768	40.2605	0.624997	49.6
99	Vichada	76.7	72.2	13.5	63.8	18.6	18	69.5	76.7	0.6	0.5	1.1	22.4	31.3	6.5	32	3.3	16.6	0	0.1	0	1	46.7		0.768	41.9442	0.583989	54.8

## Sheet: Hoja2
Amazonas	0.623638		Amazonas		hospitales
Antioquia	0.224991		Antioquia		569
Arauca	0.379169		Arauca
Atlántico	0.0453253		Atlántico		161
Bogotá, D.C.	0.00215405		Bogotá
Bolívar	0.234166		Bolívar		816
Boyacá	0.452156		Boyacá
Caldas	0.292407		Caldas
Caquetá	0.420889		Caquetá
Casanare	0.276128		Casanare
Cauca	0.607869		Cauca
Cesar	0.267761		Cesar
Chocó	0.510628		Chocó
Córdoba	0.477755		Córdoba
Cundinamarca	0.337928		Cundinamarca
Guainía	0.690878		Guainía
Guaviare	0.43664		Guaviare
Huila	0.401269		Huila
La Guajira	0.454013		La Guajira
Magdalena	0.280531		Magdalena
Meta	0.250799		Meta
Nariño	0.518409		Nariño
Norte De Santander	0.222553		Norte de Santander
Putumayo	0.529233		Putumayo
Quindio	0.126877		Quindío
Risaralda	0.222632		Risaralda
San Andrés	0.281961		San Andrés y Providencia
Santander	0.254256		Santander
Sucre	0.342244		Sucre
Tolima	0.325068		Tolima
Valle Del Cauca	0.12938		Valle
Vaupés	0.624997		Vaupés
Vichada	0.583989		Vichada
